# Supplementary material for: Unhealthy behaviors associated with mental health disorders: a systematic comparative review of diet quality, sedentary behavior, and cannabis and tobacco use
Source: Front Public Health. 2024 Jan 5;11:1268339. doi: 10.3389/fpubh.2023.1268339 (PMC10797041; doi:10.3389/fpubh.2023.1268339)
Supplement: Supplementary file 1 [file Data_Sheet_1.XLSX]

## Sheet: Ark1
study	sedentary	diet	tobacco	cannabis	N	location	sample	sample-specialty	strategy	exposure	problem behavior	inverted	psychosis	depression	anxiety	bipolar	personality disorder	adhd	ptsd	sed/diet adj	tobacco adj	cannabis adj	misery adj	trauma adj	bivariate
Cougle et al. (2015)	0	0	0	1	43093	USA	adults	0	cross-sectional	weekly use	0	0		2.27	2.2	2.62	3.27			0	0		1	0	0
Cougle et al. (2015)	0	0	0	1	34653	USA	adults	0	longitudinal	weekly use	0	0		1.07	1.09	1.37				0	0		1	0	0
Degenhardt et al. (2015)	0	0	0	1	514	AUS	adolescent offenders	1	cross-sectional	weekly use	0	0	1.5							0	1		1	1	0
Di Forti et al. (2015)	0	0	0	1	780	UK	adult patients and controls	0	cross-sectional	weekend use	0	0	1.04							0	1		1	0	0
Feingold et al. (2015)	0	0	0	1	34653	USA	adults 18+	0	longitudinal	weekly/any	0	0		0.67		2.47				0	1		1	0	0
Feingold et al. (2015)	0	0	0	1	34653	USA	adults 18+	0	longitudinal	weekly/any	0	1		1.72		0.61				0	1		1	0	0
Keith et al. (2015)	0	0	0	1	1776	USA	university students	1	cross-sectional	use 3-9 days over past 30 days	0	0		1.6	2.3					0	0		0	0	0
Kevorkian et al. (2015)	0	0	0	1	2990	USA	adults 18+	0	cross-sectional	cannabis use disorder	1	0							1.217	0	0		0	0	0
Magklara et al. (2015)	0	0	0	1	2427	GRC	adolescents	1	cross-sectional	any use	0	0		3.48						0	0		0	0	0
Bassir Nia et al. (2016)	0	0	0	1	594	USA	adult patients	1	cross-sectional	any use (non-synthetic)	0	0	1.87							0	0		0	0	0
Bechtold et al. (2016)	0	0	0	1	908	USA	adolescents	1	longitudinal	weekly use for 3 years or more	0	0	1.52							0	0		0	0	1
Blanco et al. (2016)	0	0	0	1	34653	USA	adults 18+	0	longitudinal	past-year	0	0		0.9	1	1.3				0	1		1	1	0
Carpenter et al. (2016)	0	0	0	1	34481	USA	adults 18+	0	longitudinal	cannabis use disorder	1	0					1.27			0	0		1	0	0
Cougle et al. (2016)	0	0	0	1	43093	USA	adults	0	cross-sectional	weekly use	0	0		2.03	1.89	1.27	3.37			0	0		1	0	0
Cougle et al. (2016)	0	0	0	1	34653	USA	adults	0	longitudinal	dependence	1	1		1.33	0.75	0.45	1			0	0		1	0	0
de Silva et al. (2016)	0	0	0	1	671	LKA	male military personnel	1	cross-sectional	past year	0	0							4.2	0	0		1	0	0
Ehlers et al. (2016)	0	0	0	1	614	USA	Mexican Americans 18-30	1	cross-sectional	dependence	1	0							2.02	0	0		0	0	1
Estévez et al. (2016)	0	0	0	1	5677	SWI	male military conscripts	1	cross-sectional	weekly use >1	0	0		1.35			4	1.84		0	0		1	0	0
Feingold et al. (2016)	0	0	0	1	34653	USA	adults	0	longitudinal	weekly or more use	0	0			1.5					0	1		1	0	0
Feingold et al. (2016)	0	0	0	1	34653	USA	adults	0	longitudinal	any	0	1			0.49					0	1		1	0	0
Gentes et al. (2016)	0	0	0	1	719	USA	male military veterans	1	cross-sectional	past 6 months	0	0							1.3	0	1		1	0	0
Hasin et al. (2016)	0	0	0	1	36309	USA	adults 18+	0	cross-sectional	cannabis use disorder	1	0		2.8	3.7	3.85	4.8		4.3	0	0		1	0	0
Metrik et al. (2016)	0	0	0	1	301	USA	male military veterans	1	cross-sectional	weekly 2+	0	0		4.88					5.96	0	0		0	0	0
Risal et al. (2016)	0	0	0	1	2100	NPL	adults 18-65	0	cross-sectional	any use	0	0		3.1	0.9					0	0		0	0	1
Stapinski et al. (2016)	0	0	0	1	1602	CHL	adolescents	1	longitudinal	any	0	1		0.98	1.25					0	1		1	0	0
Vogel et al. (2016)	0	0	0	1	5103	SWI	male military conscripts	1	longitudinal	past-year	0	1						1.85		0	0		1	0	0
Agrawal et al. (2017)	0	0	0	1	13986	AUS	twin pairs	0	longitudinal	use > 100 times	0	0		1.53						0	1		0	1	0
Carney et al. (2017)	0	0	0	1	731	AUS	help-seeking youth 12-25	1	cross-sectional	current use	0	0	1.4							0	0		0	0	1
Chan et al. (2017)	0	0	0	1	181870	int.	adults 18+	0	cross-sectional	potent herb	0	0	1.28	1.18	1.05					0	0		1	0	0
Degenhardt et al. (2017)	0	0	0	1	30902	int.	adults	0	longitudinal	any use	0	0	1							0	1		0	0	0
Degenhardt et al. (2017)	0	0	0	1	30902	int.	adults	0	longitudinal	any use	0	1	1.3							0	1		0	0	0
Green et al. (2017)	0	0	0	1	330	USA	urban Blacks	1	longitudinal	use 20 times or more by age 16	0	0			2.118					0	1		1	1	0
Welsh et al. (2017)	0	0	0	1	483	USA	patients 11-24	1	cross-sectional	problem use, abuse, or dependence	1	0		0.78	1.12			2.1	1.52	0	0		0	0	0
Wu et al. (2017)	0	0	0	1	10734	USA	patients 18+	1	cross-sectional	cannabis use disorder	1	0		1.74						0	0		1	0	0
Bhavsar et al. (2018)	0	0	0	1	1680	UK	adults 16-90	0	cross-sectional	more than weekly, less than daily use	0	0	3							0	0		0	0	1
Davies et al. (2018)	0	0	0	1	2475	UK	adults 18-20	0	cross-sectional	problem use	1	0	3.64	3.55						0	0		1	0	0
Davies et al. (2018)	0	0	0	1	2602	UK	adolescence->adulthood	0	longitudinal	problem use	1	1	0.54	2						0	0		1	0	0
Gaete et al. (2018)	0	0	0	1	935	CHL	young offenders 14-23	1	cross-sectional	any use	0	0		0.6	1.09					0	1		1	1	0
Jones et al. (2018)	0	0	0	1	5300	UK	adolescence->adulthood	0	longitudinal	any use	0	0	3.12							0	0		1	1	0
Jones et al. (2018)	0	0	0	1	5300	UK	adolescence->adulthood	0	longitudinal	any use	0	1	1.5							0	0		1	1	0
Kerridge et al. (2018)	0	0	0	1	36309	USA	adults 18+	0	cross-sectional	cannabis use disorder	1	0		1.25	1.25	1.42	2.55		1.65	0	1		1	0	0
Lee et al. (2018)	0	0	0	1	674	USA	adolescence->adulthood	1	longitudinal	long-term weekly use	0	0							4.68	0	1		0	1	0
Livne et al. (2018)	0	0	0	1	36309	USA	adults 18+	0	cross-sectional	non-CUD use	0	0		2.25						0	0		1	0	0
Marwaha et al. (2018)	0	0	0	1	3370	UK	adolescence->adulthood	0	longitudinal	weekly use 2+	0	0				2.21				0	0		1	1	0
Moulin et al. (2018)	0	0	0	1	1214	FRA	adults 18-35	0	cross-sectional	CAST abuse	1	0						1.8		0	1		1	1	0
Porras-Segovia et al. (2018)	0	0	0	1	810	ESP	adults 18-80	0	cross-sectional	any use	0	0		2.95						0	0		0	1	0
Prestage et al. (2018)	0	0	0	1	3017	AUS	gay and bisexual men	1	cross-sectional	past 6 months	0	0		1.27	1.16					0	0		0	0	1
Sideli et al. (2018)	0	0	0	1	445	UK	patients and controls	0	cross-sectional	non-daily use	0	0	0.97							0	0		1	1	0
Thompson et al. (2018)	0	0	0	1	662	CAN	adolescents	0	cross-sectional	chronic use (>1 per week)	0	0		0.93	0.94			1.35		0	1		1	0	0
Alenko et al. (2019)	0	0	0	1	398	ETH	male drivers	1	cross-sectional	moderate cannabis use risk	0	0							1.55	0	1		1	0	0
Bassir Nia et al. (2019)	0	0	0	1	983	USA	adult patients	1	cross-sectional	any use (non-synthetic)	0	0	1.022							0	0		0	0	0
Bierhoff et al. (2019)	0	0	0	1	2397	USA	university students	1	longitudinal	past 30 days	0	1		1.02	1.01			1.11		0	0		1	0	0
Bilevicius et al. (2019)	0	0	0	1	36309	USA	adults 18+	0	cross-sectional	cannabis use disorder	1	0							1.94	0	1		1	0	0
Butler et al. (2019)	0	0	0	1	6550	CAN	adolescents	1	cross-sectional	any use	0	0		1.4	1.2					0	1		1	0	0
Capusan et al. (2019)	0	0	0	1	17779	SWE	adult twins	0	cross-sectional	any use	0	0						2.19		0	0		1	0	0
Carrà et al. (2019)	0	0	0	1	527446	USA	adolescents and adults	1	cross-sectional	weekly to daily	0	0		2.28						0	0		0	0	0
Chadi et al. (2019)	0	0	0	1	26821	USA	adolescents	1	cross-sectional	past 30 days	0	0		1.49						0	1		0	0	0
Di Forti et al. (2019)	0	0	0	1	2138	int.	adult patients and controls	0	cross-sectional	weekly use >1	0	0	1.4							0	1		1	0	0
Estévez-Lamorte et al. (2019)	0	0	0	1	4975	SWI	male military conscripts	1	longitudinal	weekly use >1	0	1						0.75		0	0		1	0	0
Halladay et al. (2019)	0	0	0	1	43466	CAN	persons 15+	0	cross-sectional	weekly use >1	0	0		3.91						0	0		0	0	0
Seaman et al. (2019)	0	0	0	1	2555	USA	adults 21-30	0	cross-sectional	past 30 days	0	0		1.18						0	1		1	0	0
Tiburcio Sainz et al. (2019)	0	0	0	1	710	MEX	university students	1	cross-sectional	moderate-high risk use	1	0		0.726						0	1		1	0	0
Wahby et al. (2019)	0	0	0	1	302	CAN	patients 18+	1	cross-sectional	current use	0	0		3.9						0	0		1	0	0
Bolanis et al. (2020)	0	0	0	1	1606	CAN	adolescents	1	longitudinal	weekly use	0	1		2.3						0	1		0	0	0
Campbell et al. (2020)	0	0	0	1	101405	USA	patients 18+	1	cross-sectional	cannabis use disorder	1	0	1.62	1.08	1.16	1.16			1	0	1		1	0	0
Ferraro et al. (2020)	0	0	0	1	2261	int.	adult patients and controls	0	cross-sectional	current use	0	0	1.61							0	0		0	0	0
Gorfinkel et al. (2020)	0	0	0	1	16216	USA	adults 20-59	0	cross-sectional	daily or near-daily use	0	0		2.29						0	0		1	0	0
Gukasyan & Strain (2020)	0	0	0	1	87952	USA	adolescents 12-17	0	cross-sectional	past-year weekly use	0	0		1.16						0	0		1	0	0
Halladay et al. (2020)	0	0	0	1	43466	CAN	persons 15-60	0	cross-sectional	monthly use or more	0	0		1.48						0	0		0	0	0
Hengartner et al. (2020)	0	0	0	1	591	SWI	adolescence->adulthood	0	longitudinal	any use in adolescence	0	0		1.72	1.12					0	0		1	0	0
Hines et al. (2020)	0	0	0	1	1087	UK	adults	0	cross-sectional	high-potency cannabis use	0	0	1.29	1.28	1.92					0	0		1	0	0
Lekoubou et al. (2020)	0	0	0	1	400391	USA	patients 18+	1	cross-sectional	cannabis use disorder	1	0		1.07	1.14	1.45			1.13	0	0		1	0	0
Leventhal et al. (2020)	0	0	0	1	3177	USA	adolescents	1	cross-sectional	past-30 days	0	0		1.31				1.27		0	1		1	0	0
Matta et al. (2020)	0	0	0	1	37192	FRA	adults 18-69	0	longitudinal	weekly or more	0	0		1.73						0	0		0	0	0
Moggi et al. (2020)	0	0	0	1	4602	SWI	male military conscripts	1	longitudinal	past-year	0	1						1.7		0	0		1	0	0
Pacek et al. (2020)	0	0	0	1	728691	USA	persons 12+	0	cross-sectional	past 30 days	0	0		2.17						0	0		1	0	0
Rubenstein et al. (2020)	0	0	0	1	262	USA	African Americans 18+	1	cross-sectional	any use	0	0		1.22						0	1		1	0	0
Ryan et al. (2020)	0	0	0	1	11755	USA	adults 18-34	0	longitudinal	use before age 16	0	0	0.96							0	1		1	1	0
Young-Wolff et al. (2020)	0	0	0	1	196022	USA	pregnant women	1	cross-sectional	any use during pregnancy	1	0		2.25	1.9				2.82	0	0		1	0	0
Bonsaksen et al. (2021)	0	0	0	1	4527	NOR	adults 18+	0	cross-sectional	any use	0	0		1.06	0.96					0	0		1	0	0
Corsi-Zuelli et al. (2021)	0	0	0	1	409	BRA	patients and controls	0	cross-sectional	less than daily use	0	0	1.48							0	1		1	0	0
Hasin & Walsh (2021)	0	0	0	1	36309	USA	adults 18+	0	cross-sectional	lifetime cannabis use disorder	1	0		2.6	3.2	3.3	4.7		3.8	0	0		1	0	0
Hill et al. (2021a)	0	0	0	1	4069	USA	military veterans	1	cross-sectional	past six months	0	0		1.12	1.23				1	0	0		1	1	0
Hill et al. (2021b)	0	0	0	1	3157	USA	military veterans	1	cross-sectional	non-CUD use	0	0		1.65	1.52				1.96	0	0		1	0	0
Kim & Kim (2021)	0	0	0	1	2449	USA	siblings	0	longitudinal	any use	0	1						1.774		0	0		0	0	0
Mannes et al. (2021)	0	0	0	1	932	USA	adult patients	1	cross-sectional	past-year	0	0		1.5	1.28					0	0		1	0	0
McGuckin et al. (2021)	0	0	0	1	81809	CAN	adult patients	1	cross-sectional	past 30 days	0	0	1.31							0	1		1	1	0
McMahon et al. (2021)	0	0	0	1	928	IRL	schoolchildren	1	cross-sectional	past-year	0	0	3.52							0	0		0	0	1
Pardo et al. (2021)	0	0	0	1	152	ESP	child patients and controls	1	cross-sectional	non-daily use	0	0	1.65							0	0		0	0	0
van Os et al. (2021)	0	0	0	1	6615	int.	adolescents and adults	0	longitudinal	use > 5 times	0	0	7.03							0	0		1	0	0
van Os et al. (2021)	0	0	0	1	6466	int.	adolescents and adults	0	longitudinal	use > 5 times	0	1	0.59							0	0		1	0	0
Wainberg et al. (2021)	0	0	0	1	109308	UK	adults 40-69	0	cross-sectional	weekly use	0	0	1.69							0	0		1	0	0
Copeland et al. (2022)	0	0	0	1	1420	USA	childhood->adulthood	0	longitudinal	cumulative daily use	0	0		1	1.2					0	1		1	1	0
Fink et al. (2022)	0	0	0	1	392	USA	adult patients	1	cross-sectional	moderate cannabis use disorder	1	0		1.05			1.35		0.57	0	0		1	0	0
Fuller-Thomson et al. (2022)	0	0	0	1	6872	CAN	adults 20-39	0	cross-sectional	cannabis use disorder	1	0						1.46		0	1		1	1	0
Holzer et al. (2022)	0	0	0	1	31765	USA	adults 50+	0	cross-sectional	cannabis use disorder	1	0					2.94			0	0		1	0	0
Jean et al. (2022)	0	0	0	1	4270	FRA	university students	1	longitudinal	monthly use >1	0	1						1.86		0	0		1	1	0
Jemal et al. (2022)	0	0	0	1	401	ETH	adult patients	1	cross-sectional	current use	0	0					4.38			0	0		1	0	0
Livne et al. (2022)	0	0	0	1	79402	USA	adults 18+	0	cross-sectional	weekly to daily use	0	0	3.95							0	1		1	0	0
López-Gil et al. (2022)	0	0	0	1	14516	ARG	adolescents	1	cross-sectional	monthly use	0	0			1.46					1	1		1	0	0
Padwa et al. (2022)	0	0	0	1	8940	USA	adult patients and controls	0	cross-sectional	any use	0	0	1.69	2.46	2.74	2.54			3.41	0	1		0	0	0
Patel et al. (2022)	0	0	0	1	380265	USA	adult patients	1	cross-sectional	cannabis use disorder	1	0				1.53				0	1		0	0	0
Tran et al. (2022)	0	0	0	1	1230	USA	military veterans	1	longitudinal	past 30 days	0	1			6.53					0	0		1	0	0
Wang & Peiper (2022)	0	0	0	1	13526	USA	high school students	1	cross-sectional	past 30 days	0	0		1.15						1	1		0	1	0
Karlsson et al. (2023)	0	0	0	1	4666	SWE	adolescents	1	cross-sectional	any use	0	0						1.91		0	0		1	0	0
Bakhshaie et al. (2015)	0	0	1	0	2101	USA	adults	0	longitudinal	daily use	0	0		2.3						0		1	0	0	0
Clyde et al. (2015)	0	0	1	0	1614	CAN	adult patients	1	cross-sectional	daily use	0	0		1.34						0		0	1	0	0
Clyde et al. (2015)	0	0	1	0	1614	CAN	adult patients	1	longitudinal	daily use	0	0		1.33						0		0	1	0	0
Cougle et al. (2015)	0	0	1	0	43093	USA	adults	0	cross-sectional	weekly use	0	0		2.01	1.69	1.82	1.69			0		0	1	0	0
Cougle et al. (2015)	0	0	1	0	34653	USA	adults	0	longitudinal	weekly use	0	0		1.31	1.4	1.53				0		0	1	0	0
Degenhardt et al. (2015)	0	0	1	0	514	AUS	adolescent offenders	1	cross-sectional	daily use	0	0	1.1							0		1	1	1	0
Ellis et al. (2015)	0	0	1	0	3468	USA	adults	0	cross-sectional	any use	0	0		1.17	1.18					0		0	1	0	0
Kelishadi et al. (2015)	0	0	1	0	13486	IRN	schoolchildren 6-18	1	cross-sectional	daily use	0	0		2.65	1.7					0		0	1	0	0
Kelishadi et al. (2015)	0	0	1	0	13486	IRN	schoolchildren 6-18	1	cross-sectional	secondhand smoking	0	0		1.37	1.28					0		0	1	0	0
Magklara et al. (2015)	0	0	1	0	2427	GRC	adolescents	1	cross-sectional	daily use	0	0		2.05						0		0	0	0	0
Peltzer & Pengpid (2015)	0	0	1	0	20222	int.	university students	1	cross-sectional	current smoking	0	0		1.25						1		0	1	1	0
Salimi et al. (2015)	0	0	1	0	29654	USA	pregnant women	1	cross-sectional	postpartum smoking	0	0		1.28						0		0	1	0	0
Ye et al. (2015)	0	0	1	0	1280	CHN	women 40-60	1	cross-sectional	secondhand smoking	0	0		2.04						0		0	1	0	0
Bandiera et al. (2016)	0	0	1	0	5438	USA	university students	1	cross-sectional	past 30 days	0	0		1.58						0		0	0	0	0
Bromet et al. (2016)	0	0	1	0	3231	USA	disaster responders	1	cross-sectional	current smoking	0	0							2.5	0		0	0	0	1
Chou et al. (2016)	0	0	1	0	36309	USA	adults 18+	0	cross-sectional	past-year nicotine use disorder	1	0		1.26	1.15	1.49	1.55		1.27	0		0	1	0	0
Cougle et al. (2016)	0	0	1	0	43093	USA	adults	0	cross-sectional	daily use	0	0		1.69	1.99	2.1	1.93			0		0	1	0	0
Cougle et al. (2016)	0	0	1	0	34653	USA	adults	0	longitudinal	dependence	1	1		0.8	1.17	1.14	1.05			0		0	1	0	0
Ehlers et al. (2016)	0	0	1	0	614	USA	Mexican Americans 18-30	1	cross-sectional	dependence	1	0							1.03	0		0	0	0	1
Estévez et al. (2016)	0	0	1	0	5677	SWI	male military conscripts	1	cross-sectional	daily use	0	0		1.24			2.57	1.62		0		0	1	0	0
Mossie et al. (2016)	0	0	1	0	590	ETH	adults 18+	0	cross-sectional	past 30 days	0	0		3.15						0		0	1	0	0
Rahe et al. (2016)	0	0	1	0	1420	GER	patients and controls	0	cross-sectional	current smoking	0	0		2.39						0		0	1	0	0
Risal et al. (2016)	0	0	1	0	2100	NPL	adults 18-65	0	cross-sectional	any use	0	0		1.5	0.6					0		0	0	0	1
Sawchuk et al. (2016)	0	0	1	0	2774	USA	American Indians 15-54	1	cross-sectional	>100 lifetime cigarettes	0	0		1.01					1.15	0		0	1	0	0
Smith et al. (2016)	0	0	1	0	3119	USA	military veterans	1	cross-sectional	nicotine use disorder	1	0							1.59	0		1	1	0	0
Vogel et al. (2016)	0	0	1	0	5103	SWI	male military conscripts	1	longitudinal	past-year	0	1						1.07		0		0	1	0	0
Cabello et al. (2017)	0	0	1	0	7908	int.	adults 18-49 & 50+	0	longitudinal	daily use	0	0		1.46						1		0	1	0	0
Carney et al. (2017)	0	0	1	0	731	AUS	help-seeking youth 12-25	1	cross-sectional	daily use	0	0	1.5							0		0	0	0	1
Chang et al. (2017)	0	0	1	0	5719	CHN	adults 16-75	0	cross-sectional	current smoking	0	0	1.65							0		1	1	1	0
Chou et al. (2017)	0	0	1	0	36309	USA	adults 18+	0	cross-sectional	lifetime use e-cigarettes	0	0		1	1	1.3	1.7		1.2	0		1	1	0	0
Degenhardt et al. (2017)	0	0	1	0	30902	int.	adults	0	longitudinal	any use	0	0	1.1							0		1	0	0	0
Degenhardt et al. (2017)	0	0	1	0	30902	int.	adults	0	longitudinal	any use	0	1	1.1							0		1	0	0	0
Formagini et al. (2017)	0	0	1	0	48282	BRA	adults 18+	0	cross-sectional	daily	0	0		1.66						0		0	1	0	0
Galéra et al. (2017)	0	0	1	0	8110	FRA	university students	1	cross-sectional	daily	0	0						1.52		0		0	1	0	0
Goldstein et al. (2017)	0	0	1	0	36309	USA	adults 18+	0	cross-sectional	lifetime nicotine use disorder	1	0					2.7			0		1	1	0	0
Lechner et al. (2017)	0	0	1	0	2460	USA	adolescents	1	longitudinal	any use	0	1		1.024						0		0	1	0	0
Li et al. (2017)	0	0	1	0	1102	CHN	adult patients	1	cross-sectional	daily	0	0	2			2.5				0		0	1	0	0
Liu et al. (2017)	0	0	1	0	1300	USA	adults 20-80	0	cross-sectional	daily	0	0		1.47						1		0	1	0	0
Matcham et al. (2017)	0	0	1	0	7878	UK	adult patients	1	cross-sectional	current smoking	0	0		1.93	1.44					0		0	0	0	0
Molla et al. (2017)	0	0	1	0	422	ETH	adult patients	1	cross-sectional	dependence	1	0	5.26			2.76				0		0	1	0	0
Nam et al. (2017)	0	0	1	0	4145	KOR	adults 20+	0	cross-sectional	current smoking	0	0		1.94						1		0	1	0	0
Riegler et al. (2017)	0	0	1	0	3280	AUT	male military conscripts	1	cross-sectional	abuse	1	0						3.01		0		0	0	0	1
Tsutsumimoto et al. (2017)	0	0	1	0	3066	JPN	elderly 65+	1	longitudinal	current smoking	0	0		1.516						1		0	1	0	0
Weinberger et al. (2017)	0	0	1	0	496805	USA	population 12+	0	cross-sectional	non-daily	0	0		2.22						0		0	1	0	0
Welsh et al. (2017)	0	0	1	0	483	USA	patients 11-24	1	cross-sectional	problem use, abuse, or dependence	1	0		0.568	0.279			0.893	2.186	0		0	0	0	0
Wolfe et al. (2017)	0	0	1	0	930	USA	university students	1	cross-sectional	current smoking	0	0	2.313							0		1	0	0	0
Yeh et al. (2017)	0	0	1	0	2799	TWN	adolescents	1	cross-sectional	regular use past 6 months	0	0				1.59		1.69		0		1	0	0	0
Bhavsar et al. (2018)	0	0	1	0	1680	UK	adults 16-90	0	cross-sectional	daily use	0	0	1.47							0		1	1	0	0
Chen et al. (2018)	0	0	1	0	2590	TWN	women 45-55	1	cross-sectional	secondhand smoking	0	0		1.33						0		0	1	0	0
Clark et al. (2018)	0	0	1	0	421	AUS	patients 14-25	1	cross-sectional	current smoking	0	0	2.17							0		1	0	0	0
Conti et al. (2018)	0	0	1	0	220	BRA	men 18-65	1	cross-sectional	any use	0	0		2.81						0		0	1	0	0
Davies et al. (2018)	0	0	1	0	2491	UK	adults 18-20	0	cross-sectional	weekly use or more	0	0	1.68	2.19						0		0	1	0	0
Davies et al. (2018)	0	0	1	0	2627	UK	adolescence->adulthood	0	longitudinal	weekly use or more	0	1	1.11	1.23						0		0	1	0	0
Dickerson et al. (2018)	0	0	1	0	1938	USA	adult patients and controls	0	cross-sectional	current smoking	0	0	3.58			2.18				0		0	1	0	0
Elkins et al. (2018)	0	0	1	0	3762	USA	twin pairs 11 & 17	1	longitudinal	daily use	0	1						1.29		0		0	1	0	0
Goldenson et al. (2018)	0	0	1	0	1921	USA	adolescents	1	longitudinal	any use	0	1						1.03		0		0	1	0	0
Jones et al. (2018)	0	0	1	0	5300	UK	adolescence->adulthood	0	longitudinal	any use	0	0	0.96							0		1	1	1	0
Jones et al. (2018)	0	0	1	0	5300	UK	adolescence->adulthood	0	longitudinal	any use	0	1	1.43							0		1	1	1	0
Mallet et al. (2018)	0	0	1	0	34653	USA	adults	0	cross-sectional	current smoking	0	0	1.36							0		1	1	0	0
Masana et al. (2018)	0	0	1	0	2718	int.	elderly	1	cross-sectional	current smoking	0	0		1.6						1		0	1	0	0
Moulin et al. (2018)	0	0	1	0	1214	FRA	adults 18-35	0	cross-sectional	>10 cigarettes/day	0	0						2		0		0	1	1	0
Mustonen et al. (2018)	0	0	1	0	5926	FIN	adolescents	1	cross-sectional	daily use	0	0	2.17							0		0	0	0	1
Patten et al. (2018)	0	0	1	0	184305	CAN	adults	0	cross-sectional	secondhand smoking	0	0		1.4						0		0	1	0	0
Porras-Segovia et al. (2018)	0	0	1	0	810	ESP	adults 18-80	0	cross-sectional	dependence	1	0		1.4						0		0	0	0	1
Prestage et al. (2018)	0	0	1	0	3017	AUS	gay and bisexual men	1	cross-sectional	daily use	0	0		1.54	1.73					0		1	1	0	0
Weissenberger et al. (2018)	0	0	1	0	1012	CZE	adults 18-65	0	cross-sectional	current smoking	0	0						0.68		1		1	0	0	0
Zhang et al. (2018)	0	0	1	0	1196	GER	women 18-25	1	longitudinal	current smoking	0	0		1.55						1		0	0	0	0
Assari et al. (2019)	0	0	1	0	740	USA	African Am. adults 55+	1	cross-sectional	current smoking	0	0		1.13						0		0	1	0	0
Bierhoff et al. (2019)	0	0	1	0	2397	USA	university students	1	longitudinal	past 30 days	0	1		1.05	1.02			1.04		0		0	1	0	0
Bourbon et al. (2019)	0	0	1	0	10985	FRA	university students	1	cross-sectional	daily	0	0	1.01	1.24	1.4	1.5				0		1	1	1	0
Capusan et al. (2019)	0	0	1	0	18167	SWE	adult twins	0	cross-sectional	daily	0	0						1.33		0		0	1	0	0
Chadi et al. (2019)	0	0	1	0	26821	USA	adolescents	1	cross-sectional	past 30 days e-cigarette use	0	0		1.37						0		0	0	0	0
Chen et al. (2019)	0	0	1	0	17837	TWN	persons 12-64	0	cross-sectional	any use	0	0		1.75						0		1	1	0	0
Estévez-Lamorte et al. (2019)	0	0	1	0	4968	SWI	male military conscripts	1	longitudinal	daily use	0	1						1.16		0		0	1	0	0
Fang et al. (2019)	0	0	1	0	469	CHN	adult patiens and controls	0	cross-sectional	any use	0	0	1.32							0		0	0	0	0
Jaisoorya et al. (2019)	0	0	1	0	5145	IND	university students	1	longitudinal	any use	0	1						1.96		0		0	0	0	0
Lee & Lee (2019)	0	0	1	0	62276	KOR	adolescents	1	cross-sectional	past 30 days	0	0		2.04						0		0	1	0	0
Mitchell et al. (2019)	0	0	1	0	709	CAN	patients and controls	0	longitudinal	daily	0	1						2.59		0		0	1	0	0
Parker et al. (2019)	0	0	1	0	36309	USA	adults	0	cross-sectional	past-year smoking	0	0			1.2					0		1	1	0	0
Pengpid & Peltzer (2019b)	0	0	1	0	4782	ZAF	adults 40+	0	cross-sectional	current smoking	0	0		1.16						1		0	1	0	0
Raffetti et al. (2019)	0	0	1	0	3139	SWE	adolescents	1	longitudinal	past 30 days	0	0		2						0		0	1	0	0
Raffetti et al. (2019)	0	0	1	0	3062	SWE	adolescents	1	cross-sectional	past 30 days	0	0		3.9						0		0	1	0	0
Seaman et al. (2019)	0	0	1	0	2555	USA	adults 21-30	0	cross-sectional	past 30 days	0	0		1.49						0		1	1	0	0
Shahwan et al. (2019)	0	0	1	0	6126	SGP	adults 18+	0	cross-sectional	dependence (FTND 5+)	1	0		3	1	3.7				0		0	0	0	0
Song et al. (2019)	0	0	1	0	8842	CHN	pregnant women	1	longitudinal	daily	0	0		1.2						0		0	1	0	0
Song et al. (2019)	0	0	1	0	8842	CHN	pregnant women	1	longitudinal	secondhand smoking	0	0		1.24						0		0	1	0	0
Tiburcio Sainz et al. (2019)	0	0	1	0	710	MEX	university students	1	cross-sectional	moderate-high risk use	1	0		1.167						0		1	1	0	0
Wiernik et al. (2019)	0	0	1	0	35337	FRA	adults 18-69	0	cross-sectional	current e-cig use	0	0		1.73						0		0	1	0	0
Wiernik et al. (2019)	0	0	1	0	30818	FRA	adults 18-69	0	longitudinal	current e-cig use	0	1		2.02						0		0	1	0	0
Zhu et al. (2019)	0	0	1	0	4043	CHN	adult patients	1	cross-sectional	current smoking	0	0		0.77						1		0	1	0	0
Abbasi-Ghahramanloo et al. (2020)	0	0	1	0	2434	IRN	male workers	1	cross-sectional	current smoking	0	0			1.13			0.61		0		1	1	0	0
Bernard et al. (2020)	0	0	1	0	334	int.	patients 50+	1	cross-sectional	any use	0	0		2.6						0		1	1	1	0
Ferraro et al. (2020)	0	0	1	0	2261	int.	adult patients and controls	0	cross-sectional	current use	0	0	3.47							0		0	0	0	0
Hajure et al. (2020)	0	0	1	0	411	ETH	adult patients	1	cross-sectional	current smoking	0	0			2.27					0		0	1	0	0
Ma et al. (2020)	0	0	1	0	3787	SWE	schoolchildren 14-15	1	cross-sectional	monthly smoking	0	0		2.34						1		0	1	0	0
Matta et al. (2020)	0	0	1	0	37192	FRA	adults 18-69	0	longitudinal	1-19 cigarettes per day	0	0		1.48						0		0	0	0	0
Moggi et al. (2020)	0	0	1	0	4602	SWI	male military conscripts	1	longitudinal	past-year	0	1						1.62		0		0	1	0	0
Peltzer & Pengpid (2020)	0	0	1	0	15310	ZAF	adolescents and adults 15+	0	cross-sectional	daily use	0	0							1.83	0		0	1	0	0
Ryan et al. (2020)	0	0	1	0	11755	USA	adults 18-34	0	longitudinal	use before age 16	0	0	1.6							0		1	1	1	0
van Binnendijk et al. (2020)	0	0	1	0	22471	NLD	adults 18-70	0	cross-sectional	dependence (FTND 4+)	1	0		2.18						0		0	1	0	0
Werneck et al. (2020b)	0	0	1	0	60202	BRA	adult patients and controls	0	cross-sectional	current smoking	0	0	2.39	1.37		0.89				0		0	1	0	0
Yeom et al. (2020)	0	0	1	0	3441	KOR	male military conscripts	1	cross-sectional	dependence	1	0						1.61		0		0	1	0	0
Albasara et al. (2021)	0	0	1	0	342	SAU	adult patients	1	cross-sectional	any use	0	0		2.99						1		0	1	0	0
Asfaw et al. (2021)	0	0	1	0	523	ETH	university students	1	cross-sectional	current smoking	0	0			1.1					0		0	0	0	0
Chido-Amajuoyi et al. (2021)	0	0	1	0	2034	USA	adults 18+	0	cross-sectional	past 30 days	0	0		2.12						0		0	1	0	0
Farrell et al. (2021)	0	0	1	0	4961	USA	adults 18+	0	cross-sectional	past 30 days e-cigarette use	0	0		3.61						0		0	1	0	0
Hruby et al. (2021)	0	0	1	0	12708	USA	military service members	1	cross-sectional	past 30 days	0	0		0.93	1.7				0.97	1		1	1	0	0
Islam et al. (2021a)	0	0	1	0	600	BGD	elderly patients and controls	1	cross-sectional	current smoking	0	0		2.332						1		0	1	0	0
Islam et al. (2021b)	0	0	1	0	563	BGD	adolescents	1	cross-sectional	current smoking	0	0		2	1.67					1		0	1	0	0
Kim et al. (2021)	0	0	1	0	5075	KOR	adult patients	1	cross-sectional	nicotine use disorder	1	0							6.98	0		0	1	0	0
Kim & Kim (2021)	0	0	1	0	2449	USA	siblings	0	longitudinal	regular use	0	1						3.452		0		0	0	0	0
Mannes et al. (2021)	0	0	1	0	932	USA	adult patients	1	cross-sectional	past 30 days	0	0		0.86	1.71					0		0	1	0	0
McMahon et al. (2021)	0	0	1	0	928	IRL	schoolchildren	1	cross-sectional	past-year	0	0	3.61							0		0	0	0	1
Okunna (2021)	0	0	1	0	277034	USA	adults 18+	0	cross-sectional	>100 lifetime cigarettes	0	0		1.3						0		1	1	0	0
Peltzer & Pengpid (2021)	0	0	1	0	11124	IDN	adolescents	1	cross-sectional	past 30 days	0	0			1.95					1		0	1	1	0
Wang et al. (2021)	0	0	1	0	10349	USA	adults 20+	0	cross-sectional	>100 lifetime cigarettes	0	0		2.564						1		0	1	0	0
Xu et al. (2021a)	0	0	1	0	195443	USA	university students	1	cross-sectional	daily	0	0						1.49		1		0	0	0	0
Xu et al. (2021b)	0	0	1	0	11254	CHN	university students	1	cross-sectional	any use	0	0							1.34	1		0	0	0	0
Bolstad et al. (2022)	0	0	1	0	7660	FIN	adolescence->adulthood	0	longitudinal	daily	0	0		1.07		1.83				0		1	1	0	0
Gorfinkel et al. (2022)	0	0	1	0	32636	USA	adolescents	1	cross-sectional	past 30 days	0	0		1.93						0		1	1	0	0
Holzer et al. (2022)	0	0	1	0	31765	USA	adults 50+	0	cross-sectional	nicotine use disorder	1	0					2.31			0		0	1	0	0
Ibrahim et al. (2022)	0	0	1	0	7561	USA	adults 18+	0	longitudinal	nicotine dependence	1	0							1.59	0		1	1	1	0
Kastaun et al. (2022)	0	0	1	0	11937	GER	adults 18+	0	cross-sectional	current smoking	0	0		1.2	1.22					0		0	1	0	0
Kim (2022)	0	0	1	0	3700	KOR	elderly 65+	1	cross-sectional	current smoking	0	0		1.531						1		0	1	0	0
Kim et al. (2022b)	0	0	1	0	366405	KOR	adolescents	1	cross-sectional	any use	0	0		1.514						1		0	1	0	0
Klein et al. (2022)	0	0	1	0	11785	USA	children 9-12	1	cross-sectional	any use	0	0		3.37	2.97					0		0	1	0	0
Li et al. (2022)	0	0	1	0	1504	CHN	university students	1	cross-sectional	current smoking	0	0		1.06	1.12					0		0	0	0	1
Liu et al. (2022b)	0	0	1	0	5965	CHN	men 40-79	1	cross-sectional	current smoking	0	0		1.32						0		0	0	0	0
López-Gil et al. (2022)	0	0	1	0	16872	ARG	adolescents	1	cross-sectional	monthly use	0	0			1.59					1		1	1	0	0
López-Sánchez et al. (2022)	0	0	1	0	4157	ESP	adult patients	1	cross-sectional	current smoking	0	0		2.026	1.758					1		0	1	0	0
Luo et al. (2022)	0	0	1	0	49317	CHN	elderly	1	cross-sectional	current smoking	0	0		1.73						0		0	0	0	1
Melin et al. (2022)	0	0	1	0	1027	SWE	adult patients	1	cross-sectional	current smoking	0	0		1.9						0		0	0	0	1
Nakie et al. (2022)	0	0	1	0	810	ETH	high school students	1	cross-sectional	moderate risk	0	0			2.026					0		0	1	0	0
Patanavanich et al. (2022)	0	0	1	0	4237	THA	adolescents	1	cross-sectional	any e-cigarette use	0	0		1.66						0		0	1	1	0
Patel et al. (2022)	0	0	1	0	380265	USA	adult patients	1	cross-sectional	tobacco use disorder	1	0				0.92				0		1	0	0	0
Rognli et al. (2022)	0	0	1	0	2602	NOR	adolescence->adulthood	0	longitudinal	daily smoking with low dependence (FTDN <4)	0	0	3.79	1.91	1.96	4.21				0		0	1	0	0
Sumbe et al. (2022)	0	0	1	0	2439	USA	adolescents and young adults	0	cross-sectional	past 30 days	0	0		1.23	1.9					0		1	1	0	0
Wang & Peiper (2022)	0	0	1	0	13526	USA	high school students	1	cross-sectional	past 30 days	0	0		1.25						1		1	0	1	0
Whitworth et al. (2022)	0	0	1	0	1140	USA	military veterans	1	cross-sectional	daily use	0	0							1.12	0		0	1	0	0
Yilmaz Kafali et al. (2022)	0	0	1	0	684	TUR	adolescent patients and controls	1	cross-sectional	past 30 days	0	0	2.112							0		1	0	0	0
Zolezzi et al. (2022)	0	0	1	0	196	QAT	patients 15+	1	cross-sectional	current smoking	0	0	2.48	0.7		0.54				0		0	0	0	1
Mohammadi et al. (2023)	0	0	1	0	299	AFG	healthcare workers 18-64	1	cross-sectional	current smoking	0	0		2.955						0		0	1	0	0
Cook et al. (2015)	1	0	0	0	45897	USA	youth 10-17	1	cross-sectional	sedentary behavior >2 hours/day	0	0						1.053			0	0	1	0	0
Grøntved et al. (2015)	1	0	0	0	435	DNK	adolescence->adulthood	0	longitudinal	screen time >3 hours/day	0	0		3.46							1	0	1	0	0
Jensen-Otsu & Austin (2015)	1	0	0	0	3039	USA	adults 20-74	0	cross-sectional	video games/recr. computer use >2 hours/day	0	0		1.77							1	0	1	0	0
Peltzer & Pengpid (2015)	1	0	0	0	20222	int.	university students	1	cross-sectional	internet 6+ h/d	0	0		1.4							1	0	1	1	0
Souza et al. (2015)	1	0	0	0	6924	BRA	elderly 60+	1	cross-sectional	low physical activity (<1 per week)	0	0		1.281							1	0	1	0	0
Sui et al. (2015)	1	0	0	0	4802	USA	patients 18-80	1	longitudinal	sedentary behavior (worst tertile)	0	0		1.74							1	0	1	0	0
Trinh et al. (2015)	1	0	0	0	2660	CAN	adolescents	1	cross-sectional	screen time >2 hours/day	0	0		1.92							0	0	1	0	0
Wu et al. (2015)	1	0	0	0	4747	CHN	university students	1	cross-sectional	screen time >2 hours/day	0	0		1.86	1.49						0	0	1	0	0
Adamson et al. (2016)	1	0	0	0	3045	USA	adults 18+	0	cross-sectional	sedentary behavior (worst quartile)	0	0		3.47							1	0	1	0	0
Kang et al. (2016)	1	0	0	0	1204	KOR	elderly 65+	1	cross-sectional	sedentary lifestyle	0	0			1.77						0	0	1	0	0
Kim et al. (2016)	1	0	0	0	6510	KOR	adults 18-64	0	cross-sectional	Internet Addiction Test >40	1	0	2.32	2.65	2.19	3.12		8.9	2.09		0	0	1	0	0
Liao et al. (2016)	1	0	0	0	2914	JPN	adults 20-59	0	cross-sectional	sedentary behavior >6 hours/day	0	0		1.25							0	0	1	0	0
Liu et al. (2016a)	1	0	0	0	13659	CHN	school children 13-17	1	cross-sectional	video games/recr. computer use >2 hours/day	0	0		1.78	1.59			2.35			1	0	1	0	0
Padmapriya et al. (2016)	1	0	0	0	863	SGP	pregnant women 18+	1	cross-sectional	TV viewing >2 hours/day	0	0		0.75	1.21						1	0	1	0	0
Rahe et al. (2016)	1	0	0	0	1420	GER	patients and controls	0	cross-sectional	not meeting physical activity guidelines	0	0		1.71							0	0	1	0	0
Vadlin et al. (2016)	1	0	0	0	2110	SWE	patients and controls	0	cross-sectional	problematic gaming (GAIT >18)	1	0		2.473	2.059			2.431			0	0	0	1	0
Wu et al. (2016)	1	0	0	0	2521	CHN	university students	1	cross-sectional	scr. t. > 2 h/d	0	0		1.58	1.25						1	0	1	0	0
Wu et al. (2016)	1	0	0	0	2521	CHN	university students	1	longitudinal	ST increase	0	0		1.77	1.98						1	0	1	0	0
Bowling et al. (2017)	1	0	0	0	8250	USA	schoolchildren 6-15	1	longitudinal	low physical activity <3 days/week	0	1						1.17			0	0	1	0	0
Cabello et al. (2017)	1	0	0	0	7908	int.	adults 18-49 & 50+	0	longitudinal	low physical activity	0	0		1.23							1	0	1	0	0
Liu et al. (2017)	1	0	0	0	1300	USA	adults 20-80	0	cross-sectional	low physical activity	0	0		2.76							1	0	1	0	0
Madhav et al. (2017)	1	0	0	0	3201	USA	adults 20+	0	cross-sectional	screen time >6 hours/day	0	0		2.348							0	0	1	0	0
Nam et al. (2017)	1	0	0	0	4145	KOR	adults 20+	0	cross-sectional	sedentary behavior >10 hours/day	0	0		1.71							1	0	1	0	0
Tsutsumimoto et al. (2017)	1	0	0	0	3066	JPN	elderly 65+	1	longitudinal	sedentary behavior >8 hours/day	0	0		1.636							1	0	1	0	0
Cho et al. (2018)	1	0	0	0	15146	KOR	elderly 60+	1	cross-sectional	sedentary behavior (completely inactive)	0	0		1.73							1	0	1	0	0
Gul et al. (2018)	1	0	0	0	289	TUR	adolescent patients	1	cross-sectional	Facebook overuse (BFAS 42+)	1	0						5.48			0	0	0	0	1
Lazarevich et al. (2018)	1	0	0	0	615	MEX	female university students	1	cross-sectional	low physical activity (<75 min/week)	0	0		1.8							0	0	0	0	0
Masana et al. (2018)	1	0	0	0	2718	int.	elderly	1	cross-sectional	sedentary	0	0		1.23							1	0	1	0	0
Moulin et al. (2018)	1	0	0	0	1214	FRA	adults 18-35	0	cross-sectional	gaming > 1/w	0	0						1.4			1	0	1	1	0
Poulain et al. (2018)	1	0	0	0	527	GER	preschool patients 3-6	1	longitudinal	mobile phone use (>30 min/day)	0	0						3.36			0	0	1	0	0
Vancampfort et al. (2018a)	1	0	0	0	67077	int.	adolescents	1	cross-sectional	sedentary behavior >8 hours/day	0	0		1.53							0	0	1	0	0
Vancampfort et al. (2018b)	1	0	0	0	42469	int.	adults 18+	0	cross-sectional	sedentary behavior >8 hours/day	0	0			2.04						1	0	1	0	0
Werneck et al. (2018)	1	0	0	0	60202	BRA	adults 18+	0	cross-sectional	TV viewing >5 hours/day	0	0		2.1							1	0	1	0	0
Zhang et al. (2018)	1	0	0	0	1196	GER	women 18-25	1	longitudinal	low physical activity (<1 per month)	0	0		2.08							1	0	0	0	0
Zhu et al. (2018)	1	0	0	0	4043	CHN	adult patients	1	cross-sectional	sedentary behavior (frequent)	0	0		4.73							1	0	1	0	0
Hanna et al. (2019)	1	0	0	0	479	QAT	university employees	1	cross-sectional	sedentary behavior >10 hours/day	0	0		1.41							0	0	0	0	0
McDowell et al. (2019)	1	0	0	0	3165	IRL	adults 50+	0	cross-sectional	low PA	0	0			1.1						1	0	1	0	0
McDowell et al. (2019)	1	0	0	0	3165	IRL	adults 50+	0	longitudinal	not meeting physical activity guidelines	0	0			1.06						1	0	1	0	0
Pavey & Brown (2019)	1	0	0	0	6205	AUS	adult women	1	longitudinal	sedentary behavior >10 hours/day	0	0		1.72							1	0	1	0	0
Pengpid & Peltzer (2019a)	1	0	0	0	3201	int.	adult patients	1	cross-sectional	sedentary behavior >8 hours/day	0	0		1.19	1.17						1	0	1	0	0
Pengpid & Peltzer (2019b)	1	0	0	0	4782	ZAF	adults 40+	0	cross-sectional	sedentary behavior >11 hours/day	0	0		3							1	0	1	0	0
Taheri et al. (2019)	1	0	0	0	13486	IRN	schoolchildren 6-18	1	cross-sectional	screen time >2 hours/day	0	0		1.15	1.28						1	0	1	0	0
Vancampfort et al. (2019a)	1	0	0	0	4082	int.	adult patients	1	cross-sectional	sedentary behavior >8 hours/day	0	0		1.99	1.41						1	0	1	0	0
Vancampfort et al. (2019b)	1	0	0	0	181093	int.	adolescents	1	cross-sectional	sedentary behavior >8 hours/day	0	0			2.27						0	0	1	0	0
Xie et al. (2019)	1	0	0	0	2134	CHN	university students	1	cross-sectional	problematic mobile phone use (worst quartile)	0	0		5.76							1	0	1	0	0
Xie et al. (2019)	1	0	0	0	2134	CHN	university students	1	longitudinal	problematic mobile phone use (worst quartile)	0	0		3.2							1	0	1	0	0
Yu et al. (2019)	1	0	0	0	18994	CHN	adults	0	cross-sectional	TV viewing >10 hours/day	0	0		1.95							1	0	1	0	0
Zhu et al. (2019)	1	0	0	0	4043	CHN	adult patients	1	cross-sectional	low physical activity	0	0		1.74							1	0	1	0	0
Zink et al. (2019)	1	0	0	0	2525	USA	high school students	1	longitudinal	computer/video game >4 hours/day	0	0		1.23	1.54						0	0	1	0	0
Zink et al. (2019)	1	0	0	0	2525	USA	high school students	1	longitudinal	computer/video game >4 hours/day	0	1		1.36	1.36						0	0	1	0	0
Carriedo et al. (2020)	1	0	0	0	483	ESP	elderly 60-92	1	cross-sectional	not meeting physical activity guidelines	0	0		1.29							0	0	0	0	0
Jiang et al. (2020)	1	0	0	0	28298	CHN	university students	1	cross-sectional	sedentary behavior	0	0		2.94	3.57						1	0	1	0	0
Kim & Han (2020)	1	0	0	0	54603	KOR	adolescents	1	cross-sectional	weekday mobile phone use >4 hours/day	0	0		1.37							0	0	1	0	0
Lu et al. (2020)	1	0	0	0	965	CHN	schoolchildren 15-17	1	cross-sectional	sedentary behavior >4 hours/day	0	0		1.65	1.47						0	0	1	0	0
Ma et al. (2020)	1	0	0	0	3787	SWE	schoolchildren 14-15	1	cross-sectional	low physical activity (less than once/month)	0	0		1.58							1	0	1	0	0
Schuch et al. (2020)	1	0	0	0	937	BRA	adults 18+	0	cross-sectional	sedentary behavior >10 hours/day	0	0		1.396	1.167						1	0	1	0	0
Vancampfort et al. (2020)	1	0	0	0	6903	IRL	adults 50+	0	cross-sectional	sedentary behavior >8 hours/day	0	0		1.88							1	0	1	0	0
Vancampfort et al. (2020)	1	0	0	0	5483	IRL	adults 50+	0	longitudinal	sedentary behavior >8 hours/day	0	0		1.06							1	0	1	0	0
Wang et al. (2020)	1	0	0	0	59587	int.	adolescents	1	cross-sectional	sedentary behavior >2 hours/day	0	0			1.22						1	0	0	1	0
Werneck et al. (2020b)	1	0	0	0	60202	BRA	adult patients and controls	0	cross-sectional	TV viewing >5 hours/day	0	0	3.84	1.34		0.41					0	0	1	0	0
Xu et al. (2020)	1	0	0	0	480	CHN	university students	1	cross-sectional	sedentary behavior (worst half)	0	0		4.308							0	0	1	0	0
Alageel et al. (2021)	1	0	0	0	506	int.	university students	1	cross-sectional	smartphone addiction (SAS >115)	1	0		2.11				2.712			1	0	0	0	0
Albasara et al. (2021)	1	0	0	0	342	SAU	adult patients	1	cross-sectional	low physical activity	0	0		2.65							1	0	1	0	0
Bu et al. (2021)	1	0	0	0	1846	CHN	university students	1	cross-sectional	not meeting physical activity guidelines	0	0			2.2						0	0	1	0	0
Claesdotter-Knutsson et al. (2021)	1	0	0	0	17006	SWE	adolescents	1	cross-sectional	excessive smartphone use	0	0						1.14			1	1	0	0	0
Hruby et al. (2021)	1	0	0	0	12708	USA	military service members	1	cross-sectional	low physical activity (<75 min/week)	0	0		1.17	1.21				1.22		1	1	1	0	0
Islam et al. (2021b)	1	0	0	0	563	BGD	adolescents	1	cross-sectional	low PA	0	0		1.1	1.31						0	0	0	0	1
McMahon et al. (2021)	1	0	0	0	749	IRL	schoolchildren	1	cross-sectional	maladaptive/pathological internet use (YDQ 3+)	1	0	2.7								0	0	0	0	0
Silva et al. (2021)	1	0	0	0	88509	BRA	adults 18+	0	cross-sectional	TV viewing >6 hours/day	0	0		1.67							0	0	1	0	0
Werneck et al. (2021)	1	0	0	0	99791	BRA	schoolchildren 13-15	1	cross-sectional	TV viewing >4 hours/day	0	0			1.16						0	0	1	0	0
Zhou et al. (2021)	1	0	0	0	584	CHN	university students	1	cross-sectional	recreational screen time (>1.43 hours/day)	0	0		1.54							1	0	1	0	0
Chen et al. (2022)	1	0	0	0	1331	CHN	adolescents	1	cross-sectional	video games >6 hours/day	0	0			5.25						0	0	1	0	0
da Costa et al. (2022)	1	0	0	0	610	BRA	adolescents	1	cross-sectional	social media >4 hours/day	0	0		1.67							0	0	1	0	0
Draper et al. (2022)	1	0	0	0	1719	ZAF	women 18-26	1	cross-sectional	not meeting physical activity guidelines	0	0		0.842	1.539						0	0	0	0	0
Galán-Arroyo et al. (2022)	1	0	0	0	17141	ESP	adults 18-69	0	cross-sectional	sedentary behavior	0	0		4.32							0	0	0	0	0
Humer et al. (2022)	1	0	0	0	6703	AUT	adolescents	1	cross-sectional	smartphone usage >8 hours/day	0	0		6.79	3.96						0	0	0	0	0
Kim (2022)	1	0	0	0	3700	KOR	elderly 65+	1	cross-sectional	low physical activity	0	0		1.194							1	0	1	0	0
Kim et al. (2022b)	1	0	0	0	366405	KOR	adolescents	1	cross-sectional	sedentary behavior (worst quartile)	0	0		1.065							1	0	1	0	0
López-Gil et al. (2022)	1	0	0	0	31388	ARG	adolescents	1	cross-sectional	sedentary behavior >3 hours/day	0	0			1.33						1	1	1	0	0
López-Sánchez et al. (2022)	1	0	0	0	4157	ESP	adult patients	1	cross-sectional	physical inactivity	0	0		1.371	1.261						1	0	1	0	0
Luo et al. (2022)	1	0	0	0	49317	CHN	elderly	1	cross-sectional	sedentary behavior >6 hours/day	0	0		3.16							0	0	0	0	1
Melin et al. (2022)	1	0	0	0	1027	SWE	adult patients	1	cross-sectional	low physical activity (<1 per week)	0	0		1.8							0	0	0	0	1
Pengpid & Peltzer (2022)	1	0	0	0	72262	IND	adults 45+	0	cross-sectional	low physical activity	0	0		1.24							1	0	1	0	0
Song & Lee (2022)	1	0	0	0	53510	KOR	adolescents	1	cross-sectional	low physical activity	0	0			1.058						1	1	0	1	0
Wang & Peiper (2022)	1	0	0	0	13526	USA	high school students	1	cross-sectional	recreational screen time >3 hours/day	0	0		1.61							1	1	0	1	0
Wang et al. (2022)	1	0	0	0	2679	CHN	elderly 60+	1	cross-sectional	TV viewing >3 hours/day	0	0		3.59							1	0	1	0	0
Wen et al. (2022)	1	0	0	0	900	CHN	high school students	1	cross-sectional	screen time >2 hours/day	0	0			2.558						0	0	0	1	0
Whitworth et al. (2022)	1	0	0	0	1140	USA	military veterans	1	cross-sectional	low physical activity	0	0							1.84		0	0	1	0	0
Zhang et al. (2022)	1	0	0	0	7121	CHN	adults 18-81	0	cross-sectional	TV viewing >3 hours/day	0	0	1.61	1.07				1.16	1.28		1	0	1	0	0
Apriliyasari et al. (2023)	1	0	0	0	3234	IDN	adult patients	1	cross-sectional	not meeting physical activity guidelines	0	0		1.321							1	0	1	0	0
Chowdhury (2023)	1	0	0	0	310	BGD	adults 18+	0	cross-sectional	computer/smartphone use >4 hours/day	0	0						7.27			0	0	1	0	0
da Costa et al. (2023)	1	0	0	0	293	BRA	elderly 60+	1	cross-sectional	sedentary behavior >4.5 hours/day	0	0		1.81							0	0	1	0	0
Zhang et al. (2023)	1	0	0	0	27723	CHN	university students	1	cross-sectional	screen time >4 hours/day	0	0		1.72	1.39						0	0	0	0	0
Khosravi et al. (2015)	0	1	0	0	330	IRN	adult patients and controls	0	cross-sectional	unhealthy dietary pattern (worst quartile)	0	0		3.619							0	0	1	0	0
Kim et al. (2015)	0	1	0	0	849	KOR	adolescent girls	1	cross-sectional	processed foods (worst tertile)	0	0		2.03							0	0	0	0	0
Yu et al. (2015)	0	1	0	0	3667	CHN	adults	0	cross-sectional	soft drink consumption 4+ cups/week	0	0		2							1	0	1	0	0
Hosseinzadeh et al. (2016)	0	1	0	0	3846	IRN	adults 20-55	0	cross-sectional	fast food (worst quintile)	0	0		0.94	0.86						1	0	1	0	0
Liu et al. (2016c)	0	1	0	0	906	CHN	postmenopausal women	1	cross-sectional	processed foods (worst tertile)	0	0		1.79							0	0	1	0	0
Rahe et al. (2016)	0	1	0	0	1420	GER	patients and controls	0	cross-sectional	poor diet quality (worst half)	0	0		0.98							0	0	1	0	0
Yu et al. (2016)	0	1	0	0	332	TWN	child patients and controls	1	cross-sectional	daily sugary beverage consumption	0	0						3.69			0	0	1	0	0
Zhou et al. (2016)	0	1	0	0	592	CHN	child patients and controls	1	cross-sectional	fast food and sweets (worst tertile)	0	0						1.25			0	0	1	1	0
Bowling et al. (2017)	0	1	0	0	8250	USA	schoolchildren 6-15	1	longitudinal	poor diet quality	0	1						1.46			0	0	1	0	0
Hall et al. (2017)	0	1	0	0	444	MEX	university students	1	cross-sectional	low macronutrient score (bottom half)	0	0		0.99	2.35						1	0	0	0	0
Hong & Peltzer (2017)	0	1	0	0	65212	KOR	adolescents	1	cross-sectional	soda consumption 3+ times/day	0	0		2.07							1	0	1	0	0
Knüppel et al. (2017)	0	1	0	0	8087	UK	civil servants 35-55	1	cross-sectional	worst tertile	0	0		1.08							1	0	1	0	0
Knüppel et al. (2017)	0	1	0	0	8087	UK	civil servants 35-55	1	longitudinal	increase	0	1		0.98							1	0	1	0	0
Knüppel et al. (2017)	0	1	0	0	8087	UK	civil servants 35-55	1	longitudinal	worst tertile	0	0		1.47							1	0	1	0	0
Liu et al. (2017)	0	1	0	0	1300	USA	adults 20-80	0	cross-sectional	poor diet quality	0	0		2.07							1	0	1	0	0
Ríos-Hernández et al. (2017)	0	1	0	0	120	ESP	child patients and controls	1	cross-sectional	soda consumption (worst tertile)	0	0						3.89			0	0	0	0	1
Tran et al. (2017)	0	1	0	0	3670	FRA	university students	1	cross-sectional	junk food	0	0		1.3							1	1	1	0	0
Xia et al. (2017)	0	1	0	0	2702	CHN	adult patients and controls	0	cross-sectional	sweets pattern (worst quartile)	0	0		1.33							1	0	1	0	0
Gomes et al. (2018)	0	1	0	0	1378	BRA	elderly 60+	1	cross-sectional	poor diet quality (worst tertile)	0	0		2.96							1	0	1	0	0
Kim et al. (2018)	0	1	0	0	16831	KOR	schoolchildren 6-12	1	cross-sectional	daily soft drink consumption	0	0						1.75			0	0	1	0	0
Lazarevich et al. (2018)	0	1	0	0	615	MEX	female university students	1	cross-sectional	fast food >1 per week	0	0		2.08							0	0	0	0	0
Park et al. (2018)	0	1	0	0	65528	KOR	adolescents	1	cross-sectional	fast food 3+ times/week	0	0		1.42							0	0	1	0	0
Weissenberger et al. (2018)	0	1	0	0	1012	CZE	adults 18-65	0	cross-sectional	daily sweets	0	0						1.37			1	1	0	0	0
Yan et al. (2018)	0	1	0	0	14912	CHN	preschoolers 3-6	1	cross-sectional	snack dietary pattern (worst quintile)	0	0						1.76			0	0	1	0	0
Abbasi et al. (2019)	0	1	0	0	500	IRN	child patients and controls	1	cross-sectional	western dietary pattern (worst quintile)	0	0						3.45			0	0	1	0	0
Del-Ponte et al. (2019a)	0	1	0	0	2924	BRA	child patients	1	longitudinal	sucrose consumption (worst tertile)	0	0						1.67			0	0	1	0	0
Khan & Uddin (2020)	0	1	0	0	2742	BGD	adolescents	1	cross-sectional	fast food 3+ days past week	0	0			2.64						1	0	1	0	0
Miller et al. (2020)	0	1	0	0	3430	AUS	adults 18+	0	cross-sectional	daily soda consumption	0	0		1.3							0	0	1	0	0
Sangsefidi et al. (2020)	0	1	0	0	9965	IRN	adults 20-70	0	cross-sectional	weekly fast food	0	0		1.61	1.19						1	0	1	0	0
Werneck et al. (2020a)	0	1	0	0	100648	BRA	adolescents	1	cross-sectional	daily fast food	0	0			1.96						0	0	0	0	0
Werneck et al. (2020b)	0	1	0	0	60202	BRA	adult patients and controls	0	cross-sectional	daily sweets or sugary foods	0	0	2.36	1.34		2.2					0	0	1	0	0
Zheng et al. (2020)	0	1	0	0	13637	USA	adults 20+	0	cross-sectional	ultra-processed foods (worst quartile)	0	0		1.34							1	0	1	0	0
Islam et al. (2021a)	0	1	0	0	600	BGD	elderly patients and controls	1	cross-sectional	poor diet quality	0	0		3.438							1	0	1	0	0
Kang et al. (2021)	0	1	0	0	7446	KOR	adults 18-65	0	cross-sectional	nutritional inadequacy (worst quartile)	0	0		1.433							1	0	1	0	0
Nouri Saeidlou et al. (2021)	0	1	0	0	510	IRN	adult female patients and controls	1	cross-sectional	western dietary pattern	0	0		1.29							1	0	1	0	0
Sze et al. (2021)	0	1	0	0	424	CHN	university students	1	cross-sectional	emotional eating (DEBQ > 3.25)	1	0		28.19	0.99						0	0	1	0	0
Wang et al. (2021)	0	1	0	0	10349	USA	adults 20+	0	cross-sectional	poor diet quality (HEI<50)	0	0		1.18							1	0	1	0	0
Werneck et al. (2021)	0	1	0	0	99791	BRA	schoolchildren 13-15	1	cross-sectional	daily ultra-processed foods	0	0			1.47						0	0	1	0	0
Yim et al. (2021)	0	1	0	0	187622	KOR	adolescents	1	cross-sectional	weekly fast food	0	0		1.204							0	0	1	0	0
Kaufman-Shriqui et al. (2022)	0	1	0	0	3797	int.	adults 18+	0	cross-sectional	worsening diet	0	0			1.61						1	0	1	0	0
Kim (2022)	0	1	0	0	3700	KOR	elderly 65+	1	cross-sectional	nutritional inadequacy	0	0		1.559							1	0	1	0	0
Kim et al. (2022a)	0	1	0	0	5465	KOR	adults 20+	0	cross-sectional	daily sugary beverage consumption	0	0		1.54							1	0	1	0	0
Liu et al. (2022a)	0	1	0	0	1311	CHN	schoolchildren 7-17	1	cross-sectional	daily sugary beverage consumption	0	0		2.28	1.1						1	0	1	0	0
López-Gil et al. (2022)	0	1	0	0	16872	ARG	adolescents	1	cross-sectional	weekly fast food	0	0			1.24						1	1	1	0	0
Mutiso et al. (2022)	0	1	0	0	9742	KEN	high school students	1	cross-sectional	binge eating disorder	1	0	1.406	2.478	1.681				1.039		1	1	1	0	0
Ra (2022)	0	1	0	0	24006	KOR	adolescents	1	cross-sectional	fast food (worst tertile)	0	0		1.38							1	1	1	0	0
Vicente et al. (2022)	0	1	0	0	406	BRA	adult patients	1	cross-sectional	sugary beverage (high intake)	0	0		1.73							0	0	1	0	0
ElBarazi & Tikamdas (2023)	0	1	0	0	509	EGY	university students	1	cross-sectional	daily junk food	0	0		7.9	11.1						0	0	0	0	1
Zhang et al. (2023)	0	1	0	0	27723	CHN	university students	1	cross-sectional	sugary beverage >4 per day	0	0		1.82	2.06						0	0	0	0	0
